# Supplementary material for: Early Detection of Malignant Pleural Mesothelioma in Asbestos-Exposed Individuals with a Noninvasive Proteomics-Based Surveillance Tool
Source: PLoS One. 2012 Oct 3;7(10):e46091. doi: 10.1371/journal.pone.0046091 (PMC3463527; doi:10.1371/journal.pone.0046091)
Supplement: Table S2 — The training and verification datasets from V1 of the SOMAscan assay for the thirteen biomarkers in the panel. The units are Relative Fluorescence Units (RFU). The Response column distinguishes the asbestos exposed samples (Control) from the malignant Mesothelioma samples (Disease). The Dataset column distinguishes between the training dataset and the verification dataset. (XLSX) [file pone.0046091.s002.xlsx]

## Sheet: Table S2
APOA1	C9	CCL23	CDK5-CDK5R1	CXCL13	F9	FCN2	FN1	ICAM2	KIT	MDK	SERPINA4	TNFRSF8	Response	Dataset
9302.2	293369	952.3	1088.6	591.2	2195.4	4802.2	151443	1128.5	6004.2	1021.9	156450	2861.9	Control	Training
8720.2	269240	1073.7	929.4	475.5	4575.8	3934.4	135170	1065.8	5605.3	1102.7	158292	2478.9	Control	Training
8571.7	254755	773.6	938.9	411.7	1108.3	4669.7	168584	1127.3	6434.1	1053.1	162678	2374.8	Control	Training
11046	214097	986.5	775.6	550.4	4077.1	3611.1	102061	1020.2	6672.5	1090.2	163445	2336	Control	Training
9835.9	158545	1050.9	812.5	561.5	2660.3	3508.2	171217	1161.7	4497.1	1338.1	175870	2198.3	Control	Training
8513.8	199699	1004.7	973.9	559	4021.7	3938.1	165702	1222.2	5177.4	1104.6	143309	2401.3	Control	Training
11101.2	245043	701.1	842.2	740	1377.7	3679.9	135781	1099.4	4565.2	897.8	137570	2471.3	Control	Training
9323.1	237037	663.7	706.5	606.8	7666.5	4460.9	91688	938	5520.2	926.5	136181	2668.2	Control	Training
8191.8	260440	887.5	816.9	550.8	1307.1	4208.2	160272	1054.3	5523.4	1002.2	132110	2567.3	Control	Training
9989.3	218605	901.5	773.2	575.5	4634.9	4487	172771	1073.9	4185.8	1249.9	145856	2514.3	Control	Training
7637.5	285990	1156	852.3	538.8	3498	4022.1	36298.8	1090.4	6681.1	886.9	213500	2599	Control	Training
10823.6	234122	1166.1	829.2	610	2471.4	5314	119214	1041.7	5265.9	1664.5	159697	2594.4	Control	Training
9408.7	256531	1131.9	1032.3	431.4	641.2	4240.8	183062	1133.9	7129.6	1171.4	140464	2495.3	Control	Training
10852.3	255844	1101.5	854.1	617.9	4482	6095.8	145318	1080.1	5814.3	1103.7	129421	2538	Control	Training
10243.4	278084	1139	841.6	545.8	742.4	3815.9	146649	1079.9	5710.8	1230.7	149165	2760.4	Control	Training
11632.9	180150	942	827.7	467	2747.2	3842.2	162233	1164.1	4850.8	1014.5	157414	2359.9	Control	Training
11558.9	213886	1191.4	939.5	713.6	7599.3	5274.4	103198	1249.3	4594.7	1338.1	154404	2548.3	Control	Training
11045.6	232626	1043.2	754.4	601.9	6490.8	5148.1	206547	1056.5	5362.5	1950.6	158282	2611.8	Control	Training
10943.2	227552	810.2	1084.6	631.4	953.1	4966.8	181649	1201.4	5141.8	1266.4	137097	2602.2	Control	Training
9443.5	234586	900.7	789.6	533	2759.5	3778.8	149941	1153.9	5147.9	793.6	145630	2243.3	Control	Training
8919.8	226192	960.8	888.7	548.2	5716.1	5843.3	126485	1147.5	5773.4	1006.3	121635	2474.2	Control	Training
10696	250704	851.9	767.2	759.8	3210.3	3750.3	173823	1029.1	5511.6	880.5	154067	2747.8	Control	Training
12145.8	223237	813.7	839.3	452.4	588	5259.3	146437	1147.8	5745.3	1020.6	138782	2394.4	Control	Training
10059.1	261429	893.4	794.5	1377.6	5105.2	6253.4	139978	1083.9	9663.7	1096.9	134368	3083.3	Control	Training
9245.6	123758	890.4	533	521.3	2557.5	3673.5	85726.1	909.8	5219.4	844.5	86698.8	2294.2	Control	Training
8778.9	148457	780.7	827.4	517.4	1629.9	5080.3	149046	1176.4	7599.1	948.5	145536	2408.9	Control	Training
9648.3	258393	820.8	634.6	506.6	1395.5	4426.7	161296	990.7	5414	1876.5	143808	2266.2	Control	Training
11253.6	267292	898.8	854.1	561.6	826.7	4466.5	156885	1033.2	5538.9	1065.1	123714	2570.1	Control	Training
10665.8	247159	897	755	568.5	3369.9	4599	151088	1045.2	8323.8	1222.4	117696	2462.9	Control	Training
14966.1	215647	957.2	779.3	542.3	10815.2	6632.2	152308	1190.1	6074.3	1056.3	141254	2386.5	Control	Training
9759	259033	651.7	1027.1	541.3	918.6	3655.3	140898	1220.4	6665.6	1157.8	136165	2566.4	Control	Training
8413.1	241125	1075.8	824	498.5	2984.9	5216.4	163886	1154.7	6630.3	864.2	142274	2462.5	Control	Training
10047.3	209466	838.6	715.8	532.7	3062.5	4216.8	147476	1246.4	4158.5	785.9	138782	2345	Control	Training
9036.5	234163	1055.4	803.7	588.4	4948.5	5634.4	118685	1231.2	5455.4	1328.7	130613	2487	Control	Training
11371	267939	830.4	765.7	607.2	1540.6	4823.4	141268	1097.6	7392.4	987.3	144034	2616.5	Control	Training
9940	134359	949.2	905.1	603.1	4155.3	4906.6	143903	1081.4	5868.6	1089.6	164550	2597.5	Control	Training
10385	266655	847.3	807.8	710.1	698.9	5651.2	118424	996	7342.3	2654.7	146350	2717.6	Control	Training
8409.8	272722	983.8	752.9	505.3	4759.1	6365.1	187275	953.1	3714.3	2766	151823	3027.9	Control	Training
7923.8	343978	860.7	750.6	627.4	6588.7	7505.9	43934.8	1077.4	4271	956.2	139713	2545.9	Control	Training
11349.2	224847	890.7	895.3	436.3	3678.7	6720	156941	1149.4	5070.1	962.1	137426	2474.2	Control	Training
11737.1	218355	852.5	818.7	481.5	1361.4	5215	172875	1104.5	4084.7	954	160358	2456.8	Control	Training
12610.4	241299	983.8	961.6	560.3	5453.8	7548.4	176605	1108.6	4764.5	1103.7	108848	2628.9	Control	Training
9866.6	233316	1085.9	1013	588.2	2444.1	6136.3	210282	1155.8	4976.2	1306.1	150277	2659.3	Control	Training
9491.5	282085	1102.2	913.5	726.7	5192.2	6269	191481	1115.3	5880.3	1602.2	137088	2435.8	Control	Training
7832.6	290524	933	977.1	660.3	5223.8	5638	147453	1120.7	4123.5	1751.5	99455.6	2633.5	Control	Training
10717.2	224609	746.8	707.4	434.3	3196.9	3282	163591	1029.8	4421.6	885.8	153563	2169.5	Control	Training
10556.3	289291	1389.4	692.4	901.1	4397.4	4001.3	122936	919.8	6516.6	1197.3	150076	3127.6	Control	Training
10646.9	212692	877.3	964.7	461.9	936.3	4262.3	137834	1184	7240.6	905.1	138651	2923.7	Control	Training
9405.9	249225	1019.2	740.6	424.5	5839.9	5392.5	166365	996.5	4865.5	1236.7	138455	2328.2	Control	Training
8688.3	252737	896.4	993.8	457.4	1600.8	5140.6	163414	1163	5137.2	1419	170160	2908.3	Control	Training
11138.2	223467	942.7	823.9	507.2	5257.3	4855.5	153101	1150.6	4305.1	1151.4	158787	2638.4	Control	Training
8278.8	287955	1154.6	818.1	877.2	1826.4	4762.4	119122	1074.1	7527.7	1145.8	79691.1	2435.4	Control	Training
14717	217929	805.8	707.9	494.3	3924.1	4549.9	128227	962.1	7597.2	987.5	147718	2312.6	Control	Training
11206	365474	1092.6	766.2	587.5	1116.3	4311	103333	1087	5524.3	1563.5	147095	2441.4	Control	Training
9705	231656	1140.8	819.5	593.8	915.8	4183.9	149595	1111	5394.5	913.4	130732	3436.3	Control	Training
9943.2	280030	889.1	911.2	872.5	6347.4	5684	146939	1160.9	4430.8	2533.7	126443	2496	Control	Training
8120.3	306226	1153.5	926.1	663.8	2337.2	5979.1	126450	1095.7	4052.2	1735.2	143195	2768	Control	Training
10530.8	257379	1066.4	855.9	484.3	2538.3	4665.1	115358	1106.4	4463.4	837.4	129792	2491.3	Control	Training
9243.6	282158	899.3	918.2	556.3	1057	3541.7	185278	1052	4114.2	1318.8	137958	2663.3	Control	Training
11123.4	256270	981.2	849.3	659.9	5846.1	4983.7	246257	1124.9	7298	1565.8	136646	2323.9	Control	Training
5988.9	336001	1354.7	1041.4	518.4	8346.2	11765.5	103839	1117.6	4185.9	1839.4	41228.5	2593.3	Disease	Training
9732.2	289481	1170.6	857.9	634.3	7564.6	7846	12567.2	1127.5	4291	899.1	122015	2597.6	Disease	Training
7589.8	308575	971.9	1042.4	661.1	7171.5	9025.7	148473	1437.4	4037.6	5215.6	133050	2744.7	Disease	Training
7154.1	338051	1155.3	1004.6	1301.2	4381.1	9360.4	88650.6	1077.5	5270.2	4036.1	68669.9	3512.6	Disease	Training
10147.9	155923	1109.7	750.8	683	6582.6	10163.5	131335	1107.7	4769.1	1908.7	148401	2317.1	Disease	Training
2836.8	328565	1321.8	1302.4	791.3	2884.4	4361.8	39184.2	1505.3	3751.5	7220.2	94938.5	3658.7	Disease	Training
6413.4	343512	980.6	1178	989.5	6219.5	12825.1	119660	1349.5	4737.9	3199.9	100644	2901.5	Disease	Training
5063.2	492421	1187.6	988.8	959.7	7785.2	8465.3	14186.5	1136.1	4456.5	1042.2	90956.3	4211.7	Disease	Training
7905	269357	1057.6	1156.2	570.5	5149.8	6304.8	136068	1566.9	5016.9	218408	192602	2626.9	Disease	Training
10272	147312	1032.4	885.6	746.3	6936.2	10808.8	132178	1145.1	5202.5	2071.2	144508	2418.1	Disease	Training
8491.4	393463	956.8	903.4	709	7554.3	6732.1	13227.8	1089.5	3732.2	1010	109478	3718.4	Disease	Training
7843.4	262029	1446.5	808.8	939.4	8962.3	11619.2	106292	1003.6	4215.1	1367.7	96174.7	2603.4	Disease	Training
6926.2	275537	1330.8	1051.7	775.6	7715.5	6211.6	189903	1343.6	5421.7	5983.6	106412	2698.4	Disease	Training
9260.8	273643	1330.6	749.2	799.7	9177.7	9592.8	129380	1305	4514.8	2861	117357	2689.6	Disease	Training
7304.9	423358	1306.4	1316.3	923.9	5942.5	4683.6	108485	1495.3	3906.5	2459.4	86271.9	2996.9	Disease	Training
9443.5	202883	1081	905.5	570.4	7083.4	11249.8	177548	1205.8	5337	1635.1	191297	2404.2	Disease	Training
8371.8	304616	1456.6	1167.9	1124.1	3839.2	6108	181099	1462	5057.6	34741.5	143204	2890.4	Disease	Training
5989.9	360938	1940.6	996.6	1063.1	8063	11671.9	95833.1	1173.4	2922.3	9537	65192.9	2850.5	Disease	Training
8068.8	268495	1227.8	993	735.6	2929	4781.5	61404.1	1420.4	4327.8	1129.5	143944	2681.3	Disease	Training
7514.5	296511	1266.5	790.1	1601.6	5805.3	14666.7	101177	1061	4256.7	2141.9	120836	6107.9	Disease	Training
5045	310367	1909.8	888.3	750	11213.6	13290.9	87985.7	1214.2	2738.2	2960	34732.5	3146.9	Disease	Training
10492.1	236562	1303.4	947.8	1251.7	6252	5414.3	135392	1439.9	4123.8	1012.9	133137	3406.5	Disease	Training
9537.5	232864	1242.2	1130	736.4	1661.3	4674.8	126286	1316.3	4090.3	1865.5	107639	3792.5	Disease	Training
8010.1	328845	1054.6	965	1852.1	8149	8543.3	135965	1219.6	4136.8	2986.4	111710	2765.4	Disease	Training
7396.3	249862	1020.2	965.3	752.8	7280.4	6882.6	143608	1267.9	4843.8	1272.7	122865	2630	Disease	Training
8272.3	307669	1359.9	785.4	686.1	9811.3	7148.9	8881.8	1029.1	5161.9	1018.8	145120	2951.7	Disease	Training
7867.4	343124	1101.6	1158.7	819.5	4178.1	5855	103278	1342.2	5841.7	2414.6	106312	3536.8	Disease	Training
6746.7	278560	1000.5	908.3	861.7	3654.9	10873.2	136444	1096.3	3066.9	1273.2	103359	3693.2	Disease	Training
7916.4	382850	1207.6	989.5	872.9	6461.1	5534.9	96177.5	1274.9	2864.7	3693	136991	2853.1	Disease	Training
11524	302879	1065.4	1000.5	718.6	4461.6	13105.4	84755.1	1073.1	5459.4	1372.2	113064	5598.7	Disease	Training
9436.8	267022	959.8	794.3	651.3	9429.2	13532	141401	1192.6	6302.5	1975.3	153203	2294.8	Disease	Training
5593.7	376595	1582.8	1016.5	773.6	8008.8	8129.7	106947	1191.2	3332	2914.4	93332.9	4014.2	Disease	Training
9015.7	281992	2555.6	1015.2	1529.2	7178.7	16698.7	99451.3	1362.8	4087.2	5798.2	128867	2837.5	Disease	Training
7793.5	251192	876.9	830.1	1822.7	5730.4	10145.5	129235	1171.4	3869.7	1895.2	121639	2646.2	Disease	Training
7644.4	395232	1360.5	1172.8	613	2914.6	5197.2	120207	1272.5	4198.4	1791.9	135946	3185.4	Disease	Training
6659.5	328545	1375.7	1094	633.4	5918.2	10315.8	103815	1145.4	4957.3	2068	97769.9	2824.9	Disease	Training
5278.9	334917	1387.2	1176.9	898.9	2034.2	9922.5	74097.8	1167	4041.7	2653.4	57243.5	3309.3	Disease	Training
7138.8	307081	1607.5	967.1	1340.1	7795.7	5885.9	64447.8	1081.2	3586.1	14476.5	76714.4	3261	Disease	Training
8503.3	276559	1080.5	1143.5	1087.8	7349.5	5457.6	163245	1450.3	4824.6	5413.8	115971	3371.5	Disease	Training
10158.7	227003	1249.1	1061.7	499.6	1434.6	5828.2	129730	1260.8	4438.3	1286.5	154006	2585.4	Disease	Training
8905	263007	935.4	911.2	537.9	8094.1	8198.2	174498	1166.9	4472.3	1336.7	153475	2849.3	Disease	Training
10960.4	260737	1095.9	1064.3	582.1	12014.3	8350.5	122486	1254.3	3479.2	1148.9	133545	3284.7	Disease	Training
7760.3	274294	1064	1081.8	1203.3	2636.8	6018.5	95938.4	1304.1	4356	1161.5	146191	3230.4	Disease	Training
9385.7	340152	1259.3	1111.4	979.8	8203.9	9008.9	30952.7	1329.5	3416.3	4009.6	83609.4	2862.9	Disease	Training
2682.2	250242	1209.6	1004.2	1291.1	10393.4	8223.1	118454	1217.7	3739.8	1909.3	85574.6	2419.7	Disease	Training
7835.1	254477	1302.6	1065.3	585.4	7201	10765.1	187164	1271.1	4346.4	10222.5	135366	2489.5	Disease	Training
8411.3	353671	843.5	785.4	725	1849.5	8351	112290	987.5	3269.9	3857.2	124147	3525.6	Disease	Training
7184.8	302296	1097.4	1130.7	519.9	760.7	4676.5	147064	1226	6874.5	7337	131271	2730.3	Disease	Training
3864.1	345366	1314.5	1132.2	1363.5	5707.8	4844.4	84425.3	1144.4	2787.4	11903.6	44250.8	2700.7	Disease	Training
8484.2	390739	1014.4	1064.4	736	4414.9	4924.6	120716	1111.9	4680.9	1479.2	113538	3078.2	Disease	Training
8558.8	222359	1018.6	915	753	9560.9	11131.1	138888	1103.5	5385.6	1906.1	120688	2677.5	Disease	Training
7499.2	346104	1420.2	979.7	772.9	5889.5	4493.3	61920.8	1184.4	3249.3	2313.4	125707	2767.6	Disease	Training
7749.7	426334	1023.4	913.6	1038.2	7433.2	7393.2	25526.1	1100.3	4132.8	1138.7	112918	3026.4	Disease	Training
5447.5	297442	1228.5	1198.5	827	3695.2	4499.3	138982	1496.1	3659.3	7148.3	112690	3267.8	Disease	Training
7992.3	304098	1090.7	794.1	941	11458.6	12576.9	148128	1050.2	2512.7	1292	71244.5	5383.9	Disease	Training
8774	284363	981.8	1092.8	636.1	6268.9	8334.6	135700	1262.3	6184.5	1261.6	127488	2524.9	Disease	Training
7847.3	381685	1221.2	1172.3	604.1	5036.4	12149.1	35401.7	1437.9	3064.3	2024.3	90238.6	3797.7	Disease	Training
7851.6	352463	1108.7	1007.5	853.1	5464.2	6191.3	137222	1138.6	3210.7	4865.3	97936	2930.7	Disease	Training
7007.6	314972	1277.6	796.2	1019.2	9896	10838	143400	958.4	3007.2	1991.1	88302.7	3172.6	Disease	Training
6473.7	400809	1367.9	971.8	1128.3	8864.7	16333.4	39323	1001	3955.4	10857.6	52521.3	2965	Disease	Training
8467.7	329143	944.7	785.7	488.9	749.6	4939	144791	1026.5	6665.2	1110.4	119414	2467.9	Control	Verification
8803.3	259041	893.3	1072.2	434	1281.4	6040.3	142593	1268.1	4870	900.2	171851	2358	Control	Verification
9804.1	305628	1196.9	813.3	902.5	3011.7	5183.1	142280	1003.4	7675.5	3047.4	123738	2761	Control	Verification
9254.8	287074	948.7	874	607.2	3258.5	4115.2	147968	1094.4	4880.1	1027.5	112902	2454.5	Control	Verification
9621.8	189977	1025.4	1039.4	473.4	2445.2	3930.6	165376	1253.7	6507.9	1022.5	139536	2442.7	Control	Verification
8483.3	210942	1128.8	927	696.5	5037.3	4268.9	185697	1202	5149.2	1109.5	137587	2427.5	Control	Verification
8680.2	231356	784	834.1	488.1	6131.2	4488.3	180912	992.5	6131.5	1780.7	182317	2593	Control	Verification
9164.7	284254	1027.3	822.2	482.3	2246.7	4318.4	157925	1054.5	4355.3	1157.7	159625	2702.4	Control	Verification
8507	318724	994.8	826.6	501.8	4454.9	5847.5	208934	1080.3	3842.1	2733.8	145087	2644.7	Control	Verification
9203.7	289458	998.1	729.3	680.2	7433.4	10393.5	128490	1078.1	5239.8	969.1	146558	3210.1	Control	Verification
9065.4	261612	1080.1	862.8	597.5	4872.9	5298.9	182189	1145.5	5156.6	1466.7	124296	3114	Control	Verification
9091	246868	956.2	803.3	506.7	987.5	4204.1	158043	1121	4562.9	909.2	156579	2536.4	Control	Verification
11070.2	266359	746.3	833.2	429.6	565.7	5143.3	157069	1064.3	9210.3	881.5	178623	2425.4	Control	Verification
10007.3	240397	1191.9	976.8	698.8	4743.2	5320.4	85442.4	1272.8	4874.3	1201.1	168391	2534.1	Control	Verification
9725.1	300413	855.4	876.2	520.4	274.2	5075	173628	1030.4	6307.7	1421.5	151227	2550.7	Control	Verification
8776.7	300436	1083.2	905.4	685.6	6638.7	5643.5	107290	1126.2	5276.5	1567.2	151996	2795.5	Control	Verification
11696.2	211662	843.1	870.6	466.4	1435.5	4470.8	185875	1194.9	5748.9	888.1	140589	2459.2	Control	Verification
11402.5	230129	887.5	803.6	519.3	1099.5	5122.5	130647	1048.2	6680.6	1166.7	169651	2591.5	Control	Verification
9340.4	243192	997.1	866.3	600.8	3674.9	4805.8	174648	1133.2	5398.1	1455.5	141216	2556.6	Control	Verification
7395.5	265716	998.5	1054.2	579.1	2612.5	4654.8	153639	1094.5	4553.4	1416.3	144388	2864.6	Control	Verification
6957.5	375618	1132.9	1178.6	768.6	2273.4	4513	116181	1394.4	3144.4	2314.2	105510	3941.4	Disease	Verification
5990.8	384805	2565.1	961	1188	9213	14410.5	142581	1041	2462.2	3015.1	40768.9	3603.9	Disease	Verification
8733.2	311962	996.7	945.9	710.8	3613.8	4121.8	137651	1203.5	4608.4	1204.7	120381	2740.1	Disease	Verification
8260.6	261282	940.6	848.5	810.4	8895.3	9990.2	132812	1146.3	4314.4	1542.8	107082	2593.8	Disease	Verification
10914.3	251398	856.2	806.1	937.4	1293.7	11803.4	96711	1033.6	5502.4	1943.9	136375	2727.4	Disease	Verification
6995.5	420135	1506	1133.6	857.1	9908.5	12478.9	13253.9	1404.4	4124.1	5088.5	93674.2	3505.5	Disease	Verification
8665.2	257170	1126.9	1081.5	588.4	4454.6	4120.9	155489	1449.2	5013.1	1216.8	134587	2643.5	Disease	Verification
10446.1	231048	866.9	714.3	499.4	4066.5	9436.3	76233.2	1234.7	4609.1	4577.6	111661	2486.7	Disease	Verification
2544.7	360239	1303	1081.8	1323.1	6725.3	11201.5	60385.4	1312.3	2356.3	5158	26134	3208.8	Disease	Verification
4745.7	347929	2190.8	1065.8	806.8	8456.2	12897.9	126493	1150.3	2606.4	10810.1	42349.3	2564.2	Disease	Verification
10918	223666	959	820.4	593.7	8866.3	10514.7	123986	1154.7	5127.3	1285	178816	2271.9	Disease	Verification
8226.3	315014	974.2	1041.3	616.6	790.8	5493.4	23153.3	1362.6	3456.6	5361.3	138841	2942.7	Disease	Verification
7051.5	317564	1018.3	1045.7	582.8	2048.9	4321.3	196183	1342.2	3669.9	29489.7	167685	2751.4	Disease	Verification
5093.8	287980	1659.2	1077.2	1215.7	7784.2	6334.1	101254	1218.8	2348.5	5902.1	54286.2	2609.7	Disease	Verification
10820.2	272261	806.1	902.4	513.1	5839.6	12637.5	108954	1104.8	4658.9	1398.9	108482	2557.2	Disease	Verification
8079.7	315952	1164.6	1146.5	938.7	5096.3	4401.4	125976	1507.5	3990.3	4912.3	107362	2890.1	Disease	Verification
8450.5	485730	1029.7	944.7	2268.2	6799.6	8579.9	153625	1105	3623.4	1114.6	182034	3739.7	Disease	Verification
6807.8	335823	1930.6	763.3	1360.5	8970.2	12333	127537	969.7	2377.5	3910.1	112446	5029.4	Disease	Verification
5644.2	403922	1064	951.2	1174.7	6321.5	9701.8	87607.6	1042.1	3352	2451.3	68633.5	2751.7	Disease	Verification
